# Supplementary material for: Solvent-Mediated Control of Twisted Intramolecular Charge Transfer in 7-(Diethylamino)coumarin-3-carboxylic Acid
Source: Molecules. 2025 Dec 24;31(1):76. doi: 10.3390/molecules31010076 (PMC12787091; doi:10.3390/molecules31010076)
Supplement: Supplementary file 1 [file molecules-31-00076-s001.zip]

Archive with 1 entries (1 files):
- molecules-3996571-supplementary.pdf
